# Supplementary material for: Realized Heritability, Risk Assessment, and Inheritance Pattern in Earias vittella (Lepidoptera: Noctuidae) Resistant to Dipel (Bacillus thuringiensis Kurstaki)
Source: Toxins (Basel). 2022 Oct 6;14(10):686. doi: 10.3390/toxins14100686 (PMC9610588; doi:10.3390/toxins14100686)
Supplement: Supplementary file 1 [file toxins-14-00686-s001.zip]

Archive with 1 entries (1 files):
- toxins-1879878-supplementary.pdf
